# Supplementary material for: ZccE is a Novel P-type ATPase That Protects Streptococcus mutans Against Zinc Intoxication
Source: PLoS Pathog. 2022 Aug 8;18(8):e1010477. doi: 10.1371/journal.ppat.1010477 (PMC9387928; doi:10.1371/journal.ppat.1010477)
Supplement: S1 Table — The genes whose expression changes over 2-fold applying False Discovery Rate (FDR) of 0.05 were mentioned and functional categories were listed. (XLSX) [file ppat.1010477.s011.xlsx]

## Sheet: Table S1
Locus	Gene name, function	Functional Category	Log2 fold change, 15 minutes	P value, 15 minutes	Log2 fold change, 90 minutes	P value, 90 minutes
SMU_0016	Amino acid permease	Amino acid transport and metabolism			-1.0284	1.10693e-09
SMU_0021	mreD, cell shape-determining protein	Cell wall/membrane/envelope biogenesis			-1.15428	4.84456e-06
SMU_0023	prsA, phosphoribosyl pyrophosphate synthetase	Nucleotide transport and metabolism	1.07034	2.80867e-09
SMU_0024	aspC, aspartate aminotransferase	Amino acid transport and metabolism			1.13852	1.67069e-10
SMU_0025	recO, DNA repair protein	Replication, recombination, and repair			1.02674	4.16944e-09
SMU_0029	purC , phosphoribosylaminoimidazole-succinocarboxamide synthase	Nucleotide transport and metabolism	-1.8829	1.56487e-10	-1.99934	2.71814e-11
SMU_0030	purL, phosphoribosylformylglycinamidine synthase	Nucleotide transport and metabolism	-1.74247	1.17038e-08	-1.49499	8.26225e-10
SMU_0031	Conserved hypothetical protein	Function unknown	-1.72431	2.0173e-07	-1.26765	1.14899e-06
SMU_0032	purB, amidophosphoribosyltransferase	Nucleotide transport and metabolism	-1.39635	4.0427e-08	-1.16174	7.59492e-09
SMU_0033	Hypothetical protein	Function unknown	-1.47372	3.93163e-07	-1.1121	1.2313e-07
SMU_0034	purM, phosphoribosylformylglycinamide cyclo-ligase	Nucleotide transport and metabolism	-1.15125	1.67423e-06	-1.14736	1.70581e-07
SMU_0035	purN, phosphoribosylglycinamide formyltransferase	Nucleotide transport and metabolism	-1.08873	3.48582e-05
SMU_0036	Conserved hypothetical protein	Function unknown	-1.01076	4.98764e-07	-1.02536	6.43554e-08
SMU_0048	purD, phosphoribosylamine-glycine ligase	Nucleotide transport and metabolism	-1.10859	4.20771e-07
SMU_0049	Hypothetical protein	Function unknown	-1.3999	8.54385e-09	-1.12525	1.81564e-09
SMU_0050	purE , phosphoribosylaminoimidazole carboxylase catalytic subunit	Nucleotide transport and metabolism	-1.21162	1.98561e-06
SMU_0051	purK, phosphoribosylaminoimidazole carboxylase, ATPase subunit	Nucleotide transport and metabolism	-1.19905	1.25096e-05	-1.04353	8.58288e-06
SMU_0052	Conserved hypothetical protein	Function unknown	-1.22863	3.54953e-08	-1.08893	2.06515e-08
SMU_0053	Conserved hypothetical protein	Function unknown	-1.34681	7.43256e-07
SMU_0054	Amino acid racemase	Cell wall/membrane/envelope biogenesis	-1.1841	2.34408e-07	-1.07252	1.40155e-07
SMU_0055	Hypothetical protein	Function unknown	-1.37217	1.44896e-07	-1.23873	1.19738e-08
SMU_0056	Streptococcus-specific protein	Function unknown	-1.42539	4.63198e-07	-1.28409	5.00919e-07
SMU_0058	Hypothetical protein	Function unknown	-1.04765	1.40889e-05
SMU_0061	comR, transcriptional regulator, Cro/CI family	Transcription	1.02338	1.00212e-05
SMU_0071	MATE efflux family protein	Defense mechanisms			-1.25985	1.65326e-08
SMU_0080	hrcA, heat-inducible transcription repressor	Transcription	3.70421	2.56415e-10	1.68173	5.01361e-11
SMU_0081	grpE, co-chaperone protein	Posttranslational modification, protein turnover, chaperones	3.52208	1.39302e-09	1.84194	5.26395e-11
SMU_0082	dnaK, chaperone protein	Posttranslational modification, protein turnover, chaperones	2.97964	6.47698e-09	1.66573	2.69548e-11
SMU_0083	dnaJ, co-chaperone protein	Posttranslational modification, protein turnover, chaperones	2.45392	2.59817e-08	1.19315	1.96029e-10
SMU_0100	nigB, nigerose PTS system, IIB component	Carbohydrate transport and metabolism			-1.40698	1.48929e-06
SMU_0101	nigC, nigerose PTS system, IIC component	Carbohydrate transport and metabolism			-1.27295	1.93761e-08
SMU_0102	nigD, nigerose PTS system, IID component	Carbohydrate transport and metabolism			-1.31499	4.22633e-09
SMU_0103	nigA, nigerose PTS system, IIA component	Carbohydrate transport and metabolism			-1.20656	2.4411e-07
SMU_0104	nigE, glycosyl hydrolase, alpha-glucosidase	Carbohydrate transport and metabolism			-1.13526	1.48991e-09
SMU_0127	adhA, acetoin dehydrogenase E1 component alpha subunit	Energy production and conservation			-2.77986	1.22675e-11
SMU_0128	adhB, acetoin dehydrogenase E1 component beta subunit	Energy production and conservation			-3.10821	9.69647e-13
SMU_0129	adhC, dihydrolipoamide S-acetyltransferase	Energy production and conservation			-3.22472	8.99505e-14
SMU_0130	adhD, dihydrolipoamide dehydrogenase	Energy production and conservation			-3.18835	1.58957e-13
SMU_0131	lplA, lipoate-protein ligase	Coenzyme transport and metabolism			-3.19114	5.27383e-14
SMU_0132	hipO, amino acid amidohydrolase	Function unknown			-2.28856	1.47067e-11
SMU_0135	mleR, transcriptional regulator	Transcription			1.20791	7.43537e-09
SMU_0136c	Conserved hypothetical protein	Function unknown			1.12262	1.37081e-07
SMU_0148	adhE, alcohol-acetaldehyde dehydrogenase	Energy production and conservation			3.97847	1.22622e-13
SMU_0149	tpn, transposase fragment	Defense mechanisms			2.21329	2.38304e-10
SMU_0150	nlmA, non-lantibiotic mutacin IV A	Defense mechanisms			4.06849	1.462e-09
SMU_0151	nlmB, non-lantibiotic mutacin IV B	Defense mechanisms			3.90175	7.59531e-11
SMU_0152	immunity protein for NlmAB	Defense mechanisms			2.8513	1.11163e-09
SMU_0153	Hypothetical protein	Function unknown			2.93206	3.16418e-07
SMU_0186	sloR, metal-dependent transcriptional regulator	Transcription			1.02472	4.13372e-08
SMU_0213c	Hypothetical protein	Function unknown			-1.24263	2.80578e-08
SMU_0214c	Hypothetical protein	Function unknown			-1.26113	9.97265e-08
SMU_0215c	Hypothetical protein	Function unknown			-1.35695	4.46733e-06
SMU_0216c	Hypothetical protein	Function unknown			-1.18363	2.14699e-05
SMU_0217c	Streptococcus-specific protein	Function unknown			-1.27507	1.32591e-06
SMU_0263	aguD, amino acid permease	Amino acid transport and metabolism			-1.00619	9.66608e-06
SMU_0299c	bacteriocin peptide precursor	Defense mechanisms			1.80387	3.24046e-11
SMU_0335	argininosuccinate lyase	Amino acid transport and metabolism			-1.02971	2.09799e-09
SMU_0360	gapC, glyceraldehyde-3-phosphate dehydrogenase	Carbohydrate transport and metabolism			1.19962	1.12124e-08
SMU_0361	pgk, phosphoglycerate kinase	Carbohydrate transport and metabolism			1.4452	1.44267e-10
SMU_0363	glnR, glutamine synthetase repressor	Transcription	1.41892	4.19835e-10
SMU_0364	glnA, glutamine synthetase type 1	Amino acid transport and metabolism	1.75023	3.18891e-09
SMU_0382c	Conserved hypothetical protein	Function unknown			1.09394	1.54059e-07
SMU_0383c	undetermined reductase or epimerase	Function unknown			1.15714	1.09531e-06
SMU_0422	rbfA, ribosome binding factor A	Translation, ribsomal structure, and biogenesis			-1.02222	2.34186e-08
SMU_0423	nlmD, mutacin VI	Defense mechanisms			3.52105	1.51569e-08
SMU_0424	copY, copper transport repressor	Transcription	4.61117	5.90096e-12	1.70066	4.10244e-08
SMU_0426	copA, copper-transporting P-type ATPase	Inorganic ion transport and metabolism	4.37543	6.62919e-13	1.99127	1.47756e-10
SMU_0427	copZ, copper chaperone	Inorganic ion transport and metabolism	4.33297	1.02525e-11	1.77752	9.77904e-07
SMU_0438c	hydroxyglutaryl-CoA dehydratase activator-related protein	Lipid transport and metabolism			2.49943	3.93798e-09
SMU_0440	Hypothetical protein	Function unknown	1.10108	1.13541e-07	1.26435	9.62787e-09
SMU_0441	transcriptional regulator	Transcription	1.09049	6.91348e-06	1.15099	4.25725e-07
SMU_0442	Conserved hypothetical protein	Function unknown			1.06861	1.17846e-07
SMU_0459	Amino acid ABC transporter, substrate-binding protein	Amino acid transport and metabolism		2.39736e-10
SMU_0460	Amino acid ABC transporter, permease	Amino acid transport and metabolism	1.55427	2.06668e-08
SMU_0461	Amino acid ABC transporter, ATP-binding protein	Amino acid transport and metabolism	1.28734	2.84804e-07
SMU_0486	liaS, two-component sensor histidine kinase	Signal transduction mechanisms			1.01134	5.3867e-08
SMU_0496	cysK, cysteine synthetase A	Amino acid transport and metabolism	2.80445	2.11634e-08
SMU_0497c	Conserved hypothetical protein	Function unknown	1.01699	4.23951e-06
SMU_0499	comFC, late competence protein	Function unknown	1.08635	0.000235988
SMU_0503c	Hypothetical protein	Function unknown	2.47274	2.05069e-10	1.32914	4.05523e-08
SMU_0510c	deoxyribonuclease	Function unknown	1.3597	3.16065e-08
SMU_0524	ABC transporter ATP-binding	Defense mechanisms			-1.07015	6.48625e-09
SMU_0525	ABC transporter ATP-binding	Defense mechanisms			-1.02552	1.74081e-08
SMU_0532	trpE, anthranilate synthase, component I	Amino acid transport and metabolism	-1.26684	1.42533e-08
SMU_0533	trpG, anthranilate synthase, component II/aminodeoxychorismate	Amino acid transport and metabolism	-1.13262	1.37001e-05
SMU_0540	dpr, peroxide resistance/iron binding protein	Inorganic ion transport and metabolism	1.1743	2.23906e-05	-1.24296	1.01031e-06
SMU_0541	Conserved hypothetical protein	Function unknown			-1.37568	9.41681e-08
SMU_0561c	mutT, mutator protein, Nudix hydrolase	Replication, recombination, and repair	1.11873	2.18351e-07
SMU_0569	feoA, ferrous ion transport protein A	Inorganic ion transport and metabolism			1.10516	5.81073e-07
SMU_0570	feoB, ferrous ion transport protein B	Inorganic ion transport and metabolism			1.10843	3.97468e-08
SMU_0571	Hypothetical protein	Function unknown			1.22912	7.76202e-07
SMU_0577	lytS, sensor histidine kinase	Signal transduction mechanisms	-1.05455	1.25081e-08
SMU_0602	sodium-dependent transporter	Inorganic ion transport and metabolism	1.23573	1.8528e-09
SMU_0609	bsp, cell wall protein precursor	Cell wall/membrane/envelope biogenesis	2.35499	1.41953e-10	2.04025	1.21382e-09
SMU_0610	spaP, cell surface antigen	Cell wall/membrane/envelope biogenesis			-1.3598	1.22453e-09
SMU_0613	Hypothetical protein	Function unknown			-1.03947	3.63626e-09
SMU_0614	Hypothetical protein	Function unknown			-1.10428	4.57145e-07
SMU_0616	Hypothetical protein	Function unknown			1.06964	7.45255e-08
SMU_0626	comEC, competence protein	Function unknown			-1.15186	2.74555e-08
SMU_0629	sod, superoxide dismutase	Defense mechanisms			-1.96041	3.71887e-10
SMU_0633	tesA, thioesterase	Secondary metabolites biosynthesis, transport, and catabolism	1.18361	7.38019e-10
SMU_0651c	ABC transporter, periplasmic substrate-binding protein	Inorganic ion transport and metabolism	1.37465	9.79395e-06
SMU_0652c	msmK, ABC transporter, ATP-binding protein	Inorganic ion transport and metabolism	1.43254	1.28785e-06
SMU_0653c	tauC, ABC transporter, permease protein	Inorganic ion transport and metabolism	1.40843	2.66382e-05
SMU_0658	Conserved hypothetical protein	Function unknown	1.07129	0.000199428
SMU_0666	argD, N-acetylornithine aminotransferase	Amino acid transport and metabolism			-1.04125	3.43674e-07
SMU_0667	nrdB, ribonucleotide reductase, small subunit	Nucleotide transport and metabolism			-1.09505	1.22401e-08
SMU_0668c	nrdA, ribonucleotide reductase, large subunit	Nucleotide transport and metabolism			-1.22521	1.14418e-09
SMU_0670	citB, aconitate hydratase	Energy production and conservation	2.53133	2.68656e-09
SMU_0671	citZ, citrate synthase	Energy production and conservation	2.40366	1.96238e-08
SMU_0672	citC, isocitrate dehydrogenase	Energy production and conservation	2.46217	3.87854e-10
SMU_0673	Conserved hypothetical protein	Function unknown	1.71267	2.0635e-09
SMU_0727	merR, mercury resistance operon negative regulator	Transcription	1.18258	6.05524e-07
SMU_0728	oxidoreductase	Function unknown	1.22296	1.15473e-08
SMU_0764	ahpC, alkyl hydroperoxide reductase, subunit C	Defense mechanisms			-1.83338	5.65303e-08
SMU_0765	ahpF, alkyl hydroperoxide reductase, subunit F	Defense mechanisms			-1.89154	7.69404e-09
SMU_0831	Conserved hypothetical protein	Function unknown	-1.17809	2.39035e-09
SMU_0832	Hypothetical protein	Function unknown	-1.07426	1.01221e-08
SMU_0833	gtrB, glycosyltransferase	Cell wall/membrane/envelope biogenesis	-1.13302	2.22734e-08
SMU_0834	glycosyltransferase	Function unknown	-1.0471	5.90046e-08
SMU_0836	Hypothetical protein	Function unknown	-1.19002	1.80191e-07	-1.32764	4.80943e-09
SMU_0838	gor, glutathione reductase	Defense mechanisms	1.17856	7.56274e-06
SMU_0839	folC, dihydrofolate synthase	Coenzyme transport and metabolism	1.97655	3.84037e-08
SMU_0867	rimM, 16S rRNA processing protein	Translation, ribsomal structure, and biogenesis	1.23439	2.29818e-09
SMU_0886	galK, galactokinase	Carbohydrate transport and metabolism			1.09461	6.17344e-09
SMU_0905	ABC-type multidrug transport system, ATPase component	Defense mechanisms	-1.08207	3.61927e-09
SMU_0910	gtfD, glucosyltransferase-S	Carbohydrate transport and metabolism	-1.15808	2.28173e-09
SMU_0913	gdhA, NADP-specific glutamate dehydrogenase	Amino acid transport and metabolism	1.2734	4.45482e-08
SMU_0914c	Conserved hypothetical protein	Function unknown			-1.71926	2.99445e-10
SMU_0915c	7-cyano-7-deazaguanine reductase	Function unknown			-1.88649	1.38092e-11
SMU_0916c	7-cyano-7-deazaguanine biosynthesis protein QueE	Function unknown			-1.95894	3.85931e-11
SMU_0917c	ygcM, 6-pyruvoyl tetrahydropterin synthase	Coenzyme transport and metabolism			-1.89817	2.30233e-10
SMU_0919c	7-cyano-7-deazaguanine synthase	Function unknown			-1.94609	1.09991e-10
SMU_0924	tpx, thiol peroxidase	Defense mechanisms	1.0898	0.000166927	-2.2398	8.8167e-10
SMU_0925	cipI, bacteriocin immunity protein	Defense mechanisms	1.71164	5.08145e-07
SMU_0929c	Conserved hypothetical protein	Function unknown			-1.94226	4.64645e-10
SMU_0930c	cpsY, transcriptional regulator	Transcription	3.79206	2.23077e-10
SMU_0932	Conserved hypothetical protein	Function unknown	1.49809	9.65724e-07
SMU_0932	Conserved hypothetical protein	Function unknown			-2.49262	2.25591e-09
SMU_0933	atmA, amino acid ABC transporter, amino acid substrate-binding protein	Amino acid transport and metabolism	1.22988	6.05026e-06	-2.31372	1.15862e-09
SMU_0934	Amino acid ABC transporter, permease protein	Amino acid transport and metabolism	1.00686	7.55686e-05	-2.13555	8.39729e-09
SMU_0935	Amino acid ABC transporter, permease protein	Amino acid transport and metabolism	1.10137	4.97778e-06	-2.14353	6.51983e-10
SMU_0936	Amino acid ABC transporter, ATP-binding protein	Amino acid transport and metabolism	1.26563	4.74838e-06	-2.01542	3.47428e-09
SMU_0961	macrophage infectivity potentiator-related protein	Function unknown			-1.76194	4.38668e-10
SMU_0962	mmgC, acyl-CoA dehydrogenase	Lipid transport and metabolism			-2.00163	4.99187e-10
SMU_0984	Hypothetical protein	Function unknown	2.64436	4.33694e-10	2.0653	1.35883e-08
SMU_0985	bglA, 6-phospho-beta-glucosidase	Carbohydrate transport and metabolism	1.22223	4.20987e-09	1.08046	4.68293e-09
SMU_0991	ribonucleotide reductase alpha subunit	Nucleotide transport and metabolism	1.50845	1.06489e-06
SMU_1013c	yxiQ, Mg2+/citrate complex transporter	Energy production and conservation	-1.17832	6.55815e-07
SMU_1017	oadB, oxaloacetate decarboxylase, sodium ion pump subunit	Energy production and conservation	-1.19776	8.02544e-09
SMU_1018	Hypothetical protein	Function unknown	-1.17636	4.03447e-06
SMU_1019	citD, citrate lyase, gamma subunit	Energy production and conservation	-1.21605	3.97654e-07
SMU_1020	citE, citrate lyase, beta subunit	Energy production and conservation	-1.40257	7.24553e-08
SMU_1021	citF, citrate lyase alpha chain	Energy production and conservation	-1.59506	2.53728e-10
SMU_1022	citX2, dephosphocoenzyme-A synthase	Energy production and conservation	-1.5141	8.63773e-07
SMU_1023	pycB, pyruvate carboxylase/oxaloacetate decarboxylase, alpha subunit	Energy production and conservation	-1.50348	5.43365e-08
SMU_1025	rmaA, transcriptional regulator	Transcription	1.56505	9.61309e-08
SMU_1026	Conserved hypothetical protein	Function unknown	1.85969	6.96546e-08
SMU_1027	transcriptional regulator (TetR/AcrR family)	Transcription	1.30648	1.32089e-06
SMU_1040c	ydfG, oxidoreductase, short-chain dehydrogenase/reductase	Function unknown	1.06403	7.00257e-07
SMU_1062	opuAB, glycine-betaine binding ABC transporter permease	Amino acid transport and metabolism	-1.79806	5.72557e-11	-1.13092	4.58978e-09
SMU_1063	opuAA, amino acid ABC transporter, ATP-binding protein	Amino acid transport and metabolism	-1.74566	6.79004e-11	-1.18814	5.43063e-09
SMU_1072c	bar, acyltransferase	Cell wall/membrane/envelope biogenesis			-1.61991	1.36441e-09
SMU_1073	fthS, formate--tetrahydrofolate ligase	Nucleotide transport and metabolism			-1.56725	5.93195e-09
SMU_1116c	Hypothetical protein	Function unknown			-2.0403	3.83561e-09
SMU_1117	nox, H2O-forming NADH Oxidase	Defense mechanisms			-2.85454	3.22341e-10
SMU_1131c	Hypothetical protein	Function unknown	1.27116	8.27305e-07	1.00005	1.9317e-06
SMU_1284c	Conserved hypothetical protein	Function unknown			-1.80024	4.49496e-10
SMU_1286c	blt, multidrug resistance permease	Carbohydrate transport and metabolism			-1.96578	8.22064e-12
SMU_1296	yghU, glutathione S-transferase	Posttranslational modification, protein turnover, chaperones	1.3495	5.42742e-07
SMU_1297	Conserved hypothetical protein, DHH family	Nucleotide transport and metabolism			-1.072	9.14294e-08
SMU_1302	adcA, zinc ABC transporter, substrate-binding protein	Inorganic ion transport and metabolism	-1.25528	1.91037e-08
SMU_1322	budC, acetoin reductase	Secondary metabolites biosynthesis, transport, and catabolism			1.59111	1.20989e-10
SMU_1334	mubP, phosphopantetheinyl transferase	Coenzyme transport and metabolism			-1.13256	3.35085e-07
SMU_1335c	fabK, enoyl-acyl carrier protein reductase	Function unknown			-1.16336	4.88456e-08
SMU_1336	pksD, conserved hypothetical protein	Lipid transport and metabolism			-1.25683	2.01856e-07
SMU_1337c	mubM, alpha/beta superfamily hydrolase	Function unknown			-1.28426	5.24342e-06
SMU_1338c	mubZ, ABC transport macrolide permease	Defense mechanisms			-1.28739	7.02062e-08
SMU_1339	bacD, bacitracin synthetase; surfactin synthetase	Secondary metabolites biosynthesis, transport, and catabolism			-1.3267	1.25398e-06
SMU_1340	bacA2, bacitracin synthetase	Secondary metabolites biosynthesis, transport, and catabolism			-1.31622	2.9562e-06
SMU_1341c	grs, gramicidin S synthase	Secondary metabolites biosynthesis, transport, and catabolism			-1.14087	5.04642e-06
SMU_1342	bacA1, bacitracin synthetase	Secondary metabolites biosynthesis, transport, and catabolism			-1.22485	2.10451e-06
SMU_1343c	mubH, polyketide synthase	Secondary metabolites biosynthesis, transport, and catabolism	-1.14153	5.95847e-06	-1.41626	1.91943e-07
SMU_1344c	fabD, malonyl CoA-acyl carrier protein transacylase	Lipid transport and metabolism			-1.47758	3.34402e-07
SMU_1345c	mubE, peptide synthetase	Secondary metabolites biosynthesis, transport, and catabolism	-1.13407	2.05272e-05	-1.59946	2.76215e-07
SMU_1346	mubT, thioesterase II-like protein	Secondary metabolites biosynthesis, transport, and catabolism	-1.04963	4.09562e-05	-1.37432	1.26257e-06
SMU_1368	Hypothetical protein	Function unknown			-1.30534	0.000167419
SMU_1395c	Hypothetical protein	Function unknown			-1.69198	4.5117e-06
SMU_1398	irvR, repressor protein; phage associated	Transcription			1.38273	7.80408e-10
SMU_1400c	Conserved hypothetical protein	Function unknown			1.37706	2.11018e-10
SMU_1409c	bglC, transcriptional regulator	Transcription			1.64598	9.69545e-10
SMU_1411	Conserved hypothetical protein	Function unknown			1.02172	8.14857e-08
SMU_1451	aldB, alpha-acetolactate decarboxylase	Secondary metabolites biosynthesis, transport, and catabolism			-1.13021	8.00484e-09
SMU_1452	alsS, alpha-acetolactate synthase	Amino acid transport and metabolism			-1.12869	1.95378e-08
SMU_1488c	Conserved hypothetical protein	Function unknown	2.75349	1.27571e-06	1.97743	1.74692e-07
SMU_1489	lacX, aldose 1-epimerase	Carbohydrate transport and metabolism	2.77309	7.12404e-08	2.04085	1.8559e-10
SMU_1490	lacG, phospho-beta-D-galactosidase	Carbohydrate transport and metabolism	3.96341	8.48583e-09	3.25162	2.16988e-11
SMU_1491	lacE, PTS system, lactose-specific component IIBC	Carbohydrate transport and metabolism	4.18071	3.73814e-09	3.1791	2.64661e-11
SMU_1492	lacF, PTS system, cellobiose-specific IIA component	Carbohydrate transport and metabolism	4.87437	4.21424e-08	3.76375	1.30079e-10
SMU_1493	lacD, tagatose-1,6-bisphosphate aldolase	Carbohydrate transport and metabolism	4.8011	5.62805e-09	3.55821	8.73234e-09
SMU_1494	lacC, tagatose-6-phosphate kinase	Carbohydrate transport and metabolism	5.218	4.24045e-10	3.76536	1.31371e-10
SMU_1495	lacB, galactose-6-phosphate isomerase	Carbohydrate transport and metabolism	5.23611	1.10378e-09	3.68086	6.67296e-10
SMU_1496	lacA, galactose-6-phosphate isomerase	Carbohydrate transport and metabolism	5.30478	5.57656e-10	3.78846	7.2687e-10
SMU_1498	lacR, lactose phosphotransferase system repressor	Carbohydrate transport and metabolism	3.08146	5.02242e-12
SMU_1509	rggD, transcriptional regulator	Transcription	1.18564	2.84601e-08	1.29965	6.34752e-09
SMU_1519	glnQ, glutamine ABC transport, ATP-binding protein	Amino acid transport and metabolism			-1.45604	6.62602e-11
SMU_1520	glnH, amino acid ABC transporter, substrate-binding protein	Amino acid transport and metabolism			-1.2853	7.77027e-10
SMU_1521	glnM, glutamine ABC transporter permease	Amino acid transport and metabolism			-1.14975	9.56237e-09
SMU_1554c	Conserved hypothetical protein	Function unknown			-1.01852	6.58039e-05
SMU_1586	thrS, threonyl-tRNA synthetase	Translation, ribsomal structure, and biogenesis			1.09636	7.75321e-09
SMU_1587c	Hypothetical protein	Function unknown			1.16764	4.42615e-09
SMU_1590	amyA, intracellular a-amylase	Carbohydrate transport and metabolism	-1.17733	1.138e-09
SMU_1597c	Conserved hypothetical protein	Function unknown	-1.03966	0.00051329
SMU_1598	celC, PTS system IIA component, cellobiose uptake	Carbohydrate transport and metabolism	-1.10749	0.000884079	-1.11268	0.000638428
SMU_1599	celR, transcriptional regulator, cellobiose uptake and metabolism	Transcription	-1.33373	2.0358e-05	-1.03227	5.40168e-07
SMU_1600	celB, PTS system IIB component, cellobiose uptake	Carbohydrate transport and metabolism	-1.19974	0.00218112	-1.12605	0.000304335
SMU_1602	frp, NAD(P)H-flavin oxidoreductase	Energy production and conservation	1.3186	1.09735e-08	1.34882	1.25678e-10
SMU_1603	gloA, lactoylglutathione lyase	Amino acid transport and metabolism	1.38597	3.13954e-08	1.58641	1.21934e-10
SMU_1650	end3, endonuclease III	Replication, recombination, and repair	1.15919	1.13395e-05
SMU_1651	arsC, arsenate reductase	Inorganic ion transport and metabolism			1.03034	3.91057e-09
SMU_1652	ogt, S-methyltransferase	Replication, recombination, and repair			1.17635	1.13764e-09
SMU_1653	serA, phosphoglycerate dehydrogenase	Coenzyme transport and metabolism			1.38298	9.59187e-11
SMU_1654c	acetyltransferase	Coenzyme transport and metabolism			1.44289	1.04682e-08
SMU_1655c	Hypothetical protein	Function unknown			1.17656	3.5832e-08
SMU_1656	serC, phosphoserine aminotransferase	Amino acid transport and metabolism			1.40082	3.60369e-10
SMU_1657c	glnK, nitrogen regulatory protein PII	Amino acid transport and metabolism	2.38779	2.20948e-10
SMU_1658	nrgA, ammonium transporter	Amino acid transport and metabolism	2.52509	5.24853e-11
SMU_1671c	Conserved hypothetical protein	Function unknown	1.08903	4.53018e-08
SMU_1682c	Conserved hypothetical protein	Function unknown	1.63347	3.43245e-08
SMU_1692	pflA, pyruvate-formate lyase activating enzyme	Posttranslational modification, protein turnover, chaperones			-1.05013	1.3214e-07
SMU_1704	Conserved hypothetical protein	Function unknown	2.59633	2.45569e-10	2.81957	3.37402e-12
SMU_1705	Conserved hypothetical protein	Function unknown	2.64435	5.60512e-12	2.7373	2.66399e-11
SMU_1706	Conserved hypothetical protein	Function unknown	2.47748	8.83647e-11	2.93716	2.95552e-13
SMU_1736	accC, acetyl-CoA carboxylase biotin carboxylase subunit	Lipid transport and metabolism	-1.08301	3.6979e-08
SMU_1737	fabZ, acyl carrier protein dehydratase	Lipid transport and metabolism	-1.03954	6.78846e-08
SMU_1738	accB, biotin carboxyl carrier protein of acetyl-CoA carboxylase	Lipid transport and metabolism	-1.03391	6.92186e-08	-1.03463	1.44625e-08
SMU_1739	fabF, acyl-carrier-protein synthase	Lipid transport and metabolism	-1.10859	8.62849e-08	-1.06495	7.46948e-09
SMU_1740	fabG, acyl-carrier-protein reductase	Lipid transport and metabolism	-1.1533	3.52905e-07	-1.0836	8.39761e-10
SMU_1741	fabD, acyl-carrier-protein S-malonyltransferase	Lipid transport and metabolism	-1.06669	5.92984e-08	-1.05053	6.93686e-09
SMU_1745c	transcriptional regulator, MarR family	Transcription			-1.04605	4.44597e-07
SMU_1750c	CRISPR2-Cas	Defense mechanisms	1.132	3.37687e-07
SMU_1753c	CRISPR2-Cas	Defense mechanisms			1.15781	2.6585e-07
SMU_1754c	CRISPR2-Cas	Defense mechanisms			1.11998	3.28427e-07
SMU_1755c	CRISPR2-Cas	Defense mechanisms	1.05616	6.54029e-07	1.21574	6.86381e-07
SMU_1757c	CRISPR2-Cas	Defense mechanisms	1.02812	9.14378e-06	1.11408	2.22542e-06
SMU_1758c	CRISPR2-Cas	Defense mechanisms	1.0155	2.07166e-06
SMU_1760c	CRISPR2-Cas	Defense mechanisms	1.08882	5.00811e-07
SMU_1761c	CRISPR2-Cas	Defense mechanisms	1.20944	5.55391e-06
SMU_1762c	CRISPR2-Cas	Defense mechanisms	1.31515	0.000147711
SMU_1763c	CRISPR2-Cas	Defense mechanisms	1.4072	3.38723e-07
SMU_1764c	CRISPR2-Cas	Defense mechanisms	1.68722	7.73559e-08	1.02627	1.05039e-06
SMU_1788c	bta, bacterocin transport accessory protein	Defense mechanisms	1.1334	2.21243e-05	-1.10986	5.61204e-07
SMU_1841	scrA, PTS system, sucrose-specific IIABC component	Carbohydrate transport and metabolism	-1.56101	2.3484e-08
SMU_1877	manL, mannose PTS system component IIAB	Carbohydrate transport and metabolism	-1.1261	6.02851e-07
SMU_1878	manM, mannose PTS system component IIC	Carbohydrate transport and metabolism	-1.2138	1.53382e-07
SMU_1879	manN, mannose PTS system component IID	Carbohydrate transport and metabolism	-1.20853	4.90525e-08
SMU_1883	Conserved hypothetical protein	Function unknown	1.10451	4.9476e-06
SMU_1903c	Hypothetical protein	Function unknown			2.78662	9.94335e-09
SMU_1904c	Hypothetical protein	Function unknown			2.83273	2.39564e-09
SMU_1905c	bsmL, bacterial secretion protein	Defense mechanisms			2.80106	7.66876e-09
SMU_1906c	bsmB, bacteriocin-related protein	Defense mechanisms			3.70812	2.62322e-10
SMU_1907	Hypothetical protein	Function unknown			3.51915	6.75898e-10
SMU_1908c	Hypothetical protein	Function unknown			3.26181	1.47257e-10
SMU_1909c	Hypothetical protein	Function unknown			3.6468	1.63212e-09
SMU_1910c	Hypothetical protein	Function unknown			3.50158	8.21975e-10
SMU_1912c	Hypothetical protein	Function unknown			3.12068	2.86776e-10
SMU_1913c	blpI, immunity protein	Function unknown			3.36813	6.19722e-10
SMU_1914c	nlmC, mutacin V	Defense mechanisms			3.80476	1.64867e-10
SMU_1941	atmB, ABC transporter solute-binding protein	Inorganic ion transport and metabolism	1.45389	1.70108e-07
SMU_1942c	atmA, amino acid ABC transporter substrate-binding protein	Amino acid transport and metabolism	1.82594	7.01835e-08
SMU_1954	groEL, chaperonin	Posttranslational modification, protein turnover, chaperones	1.97995	3.82624e-08
SMU_1955	groES, co-chaperonin	Posttranslational modification, protein turnover, chaperones	2.40218	2.3156e-10
SMU_1966c	levT, ABC transport ribose-binding protein	Carbohydrate transport and metabolism			1.00613	1.70295e-07
SMU_1980c	Conserved hypothetical protein	Function unknown			-1.65421	3.97549e-06
SMU_1981c	comG, competence protein G	Intracellular trafficking, secretion, and vesicular transport			-1.57428	5.41208e-05
SMU_1982c	Conserved hypothetical protein	Function unknown			-1.7498	5.40683e-05
SMU_1983	comYD, competence protein	Intracellular trafficking, secretion, and vesicular transport			-1.85321	2.90541e-06
SMU_1984	comYC, competence protein	Intracellular trafficking, secretion, and vesicular transport			-1.04836	0.00121533
SMU_1985	comYB, competence protein	Intracellular trafficking, secretion, and vesicular transport			-1.50225	2.17667e-07
SMU_1987	comYA, late competence protein	Intracellular trafficking, secretion, and vesicular transport			-1.19839	6.72936e-07
SMU_1988c	probable DNA binding protein	Function unknown	1.09955	6.00192e-05	-1.3316	8.6036e-08
SMU_2019	rl29, 50s ribosomal protein	Translation, ribsomal structure, and biogenesis			-1.11654	6.41179e-07
SMU_2028	ftf, fructosyltransferase	Carbohydrate transport and metabolism	-1.36141	1.7197e-09
SMU_2057c	zccE, cadmium-efflux ATPase	Inorganic ion transport and metabolism	4.75253	1.88242e-14	4.86127	3.40048e-15
SMU_2074	nrdD, anaerobic ribonucleoside-triphosphate reductase	Nucleotide transport and metabolism	1.13642	1.40757e-09
SMU_2076c	Hypothetical protein	Function unknown			-1.47133	3.99839e-07
SMU_2116	opuCA, ABC transporter, ATP-binding protein	Amino acid transport and metabolism	-1.0664	9.22426e-09
SMU_2117	opcB, ABC transporter permease	Amino acid transport and metabolism	-1.06835	2.74587e-08
SMU_2118	opcC, ABC transporter, substrate-binding protein	Amino acid transport and metabolism	-1.01796	1.65197e-08
SMU_2129c	Conserved hypothetical protein	Function unknown	1.22045	5.14754e-08
SMU_2147c	Conserved hypothetical protein	Function unknown	-1.13383	1.58565e-07
